# Supplementary material for: Infectious Disease Awareness Among Future Health Professionals: A Comparison of Knowledge, Attitudes, and Practices Between Nursing Students in Japan and Laos
Source: Pathogens. 2025 Sep 11;14(9):920. doi: 10.3390/pathogens14090920 (PMC12472601; doi:10.3390/pathogens14090920)
Supplement: Supplementary file 1 [file pathogens-14-00920-s001.zip]

Archive with 2 entries (2 files):
- S1 STROBE-cross-sectional_checklist.pdf
- S2 Supplementary document 1-Questionnaire.pdf
